# Supplementary material for: Extracellular Vesicles Derived from Induced Pluripotent Stem Cells Promote Renoprotection in Acute Kidney Injury Model
Source: Cells. 2020 Feb 17;9(2):453. doi: 10.3390/cells9020453 (PMC7072760; doi:10.3390/cells9020453)
Supplement: Supplementary file 1 [file cells-09-00453-s001.zip]

Archive with 4 entries (3 files):
- Supplementary files/
- Supplementary files/Table S1.xlsx
- Supplementary files/Table S2.docx
- Supplementary files/Table S3.docx
