# Supplementary material for: Extracellular Vesicles Derived from Induced Pluripotent Stem Cells Promote Renoprotection in Acute Kidney Injury Model
Source: Cells. 2020 Feb 17;9(2):453. doi: 10.3390/cells9020453 (PMC7072760; doi:10.3390/cells9020453)
Supplement: Supplementary file 1 [file cells-09-00453-s001.zip › Supplementary files/Table S1.xlsx]

## Sheet: Table 1
Target Name	Ct IRI	Ct IRI2	Ct CTR	Ct CTR2	Ct IPSC	Ct IPSC2	Ct IPSC3	RQ IRI	RQ IRI2	RQ CTR	RQ CTR2	RQ IPSC	RQ IPSC2	RQ IPSC3	MEAN CTR	MEAN IPSC
Alb	34.789	40	32.015	31.743	40	40	35.463	1.95312	0.046875	16.1875	16.9082	0.140625	0.0605469	1.3418	16.5479	0.514323
Als2	27.164	26.963	26.347	26.144	27.68	27.221	26.929	0.996512	1.00349	2.12755	2.11659	1.84953	1.1131	1.2855	2.12207	1.41604
Aox1	32.228	30.777	31.556	31.101	31.261	31.626	31.185	0.589102	1.4109	1.13697	1.34728	3.0539	1.03918	1.33019	1.24212	1.80776
Apc	27.082	26.661	26.198	25.98	28.073	27.381	26.974	0.920387	1.07961	2.05798	2.07087	1.2278	0.869765	1.08698	2.06443	1.06151
Apoe	23.44	22.893	22.035	21.804	23.998	23.304	23.19	0.877193	1.12281	2.81491	2.85702	1.58158	1.12018	1.14298	2.83596	1.28158
Cat	23.554	22.987	21.395	21.224	24.533	23.238	23.202	0.870322	1.12968	4.70931	4.58486	1.17145	1.25936	1.21758	4.64708	1.21613
Ccl5	28.832	29.336	27.733	27.665	29.956	28.629	28.613	1.23609	0.763906	3.20766	2.90977	1.50556	1.65389	1.57726	3.05871	1.5789
Ccs	26.106	26.241	25.104	24.95	27.04	26.155	25.899	1.11235	0.887653	2.69967	2.59733	1.54505	1.25028	1.40712	2.6485	1.40082
Ctsb	21.393	20.674	20.954	20.809	22.462	21.499	20.988	0.819001	1.181	1.34562	1.28583	1.03604	0.884521	1.18919	1.31572	1.03658
Cyba	24.101	23.94	23.229	23.009	24.538	24.149	23.542	1.0101	0.989899	2.2404	2.25556	1.9798	1.13636	1.63131	2.24798	1.58249
Cygb	26.182	25.867	27.085	27.08	26.786	26.939	26.463	0.956938	1.04306	0.620096	0.537799	1.66986	0.658373	0.863158	0.578947	1.0638
Dhcr24	27.74	26.97	27.553	27.449	28.6	28.786	27.552	0.801925	1.19808	1.10666	1.02807	1.17161	0.451484	1.0016	1.06736	0.8749
Dnm2	28.242	27.951	28.031	27.74	28.896	29.112	28.46	0.965251	1.03475	1.35425	1.43243	1.62838	0.6139	0.910232	1.39334	1.05084
Duox1	34.517	30.474	35.693	34.556	40	34.616	34.728	0.129483	1.87052	0.0694031	0.132073	0.00763952	0.140619	0.122621	0.100738	0.0902931
Duox2	34.882	34.316	36.96	34.276	34.608	35.518	33.9	0.870701	1.1293	0.249891	1.38877	2.79408	0.651284	1.88507	0.81933	1.77681
Ehd2	26.479	26.143	27.115	26.941	26.25	27.253	26.373	0.949668	1.05033	0.740741	0.722697	2.95347	0.645774	1.12061	0.731719	1.57328
Epx	32.078	32.097	31.371	31.436	32.179	32.4	32.456	1.07239	0.927614	2.12011	1.75228	2.65308	0.997319	0.904021	1.93619	1.51814
Ercc2	28.599	28.278	28.411	28.197	28.904	28.842	28.457	0.954654	1.04535	1.31838	1.3222	2.0506	0.93747	1.15513	1.32029	1.38107
Ercc6	29.958	29.734	29.146	28.947	30.097	29.976	29.66	0.988631	1.01137	2.10183	2.08799	2.38161	1.13495	1.33267	2.09491	1.61641
Fancc	30.304	30.536	30.103	30.033	30.873	30.663	30.346	1.14548	0.854525	1.59679	1.44903	2.04811	1.03895	1.21993	1.52291	1.43566
Fmo2	26.035	25.681	24.906	24.644	26.949	26.781	25.966	0.943396	1.0566	2.50094	2.5934	1.32925	0.653774	1.08491	2.54717	1.02264
Fth1	18.913	18.735	18.203	17.995	20.388	18.862	18.825	1.00452	0.99548	1.99096	1.98795	0.958312	1.20944	1.17027	1.98945	1.11267
Gclc	22.13	21.69	19.148	18.85	23.902	23.07	21.913	0.914077	1.08592	8.74863	9.30256	0.710238	0.553931	1.16453	9.02559	0.809567
Gdm	21.613	21.769	20.25	20.064	22.295	21.599	21.349	1.11982	0.880179	3.48936	3.43449	1.85218	1.31467	1.47368	3.46193	1.54685
Gpx1	21.607	20.967	21.124	20.881	22.975	21.687	21.345	0.845666	1.15433	1.43171	1.46469	0.869345	0.929387	1.11121	1.4482	0.969979
Gpx2	25.767	24.664	27.436	27.132	26.289	25.437	25.333	0.693963	1.30604	0.2644	0.282443	1.28244	1.01388	1.02776	0.273421	1.10803
Gpx3	20.041	19.427	17.859	17.599	21.368	19.84	19.442	0.854336	1.14566	4.69799	4.86544	0.903887	1.14225	1.41905	4.78172	1.15506
Gpx4	23.875	23.001	23.206	22.991	24.52	23.717	23.41	0.76746	1.23254	1.47813	1.4835	1.30161	0.994628	1.16117	1.48081	1.15247
Gpx5	35.498	36.373	35.337	38.026	39.839	38.085	35.774	1.35318	0.64682	1.83356	0.246279	0.177267	0.262517	1.22463	1.03992	0.554804
Gpx6	40	40	40	40	40	40	40	1.0661	0.933902	1.29211	1.11727	2.82836	1.23987	1.16844	1.20469	1.74556
Gpx7	26.295	26.553	27.991	27.765	26.66	26.963	26.813	1.15407	0.845932	0.431621	0.436238	2.37623	0.843624	0.882862	0.43393	1.36757
Gsr	23.683	23.128	22.871	22.655	24.671	23.682	23.535	0.874508	1.12549	1.86008	1.86795	1.16922	1.01705	1.06253	1.86401	1.08293
Gstk1	26.657	26.081	25.201	25.113	27.066	26.249	26.16	0.867303	1.1327	2.88378	2.65048	1.73374	1.33825	1.34172	2.76713	1.47123
Gstp1	22.296	20.699	23.259	23.172	23.514	22.33	22.303	0.547945	1.45205	0.340822	0.312877	0.624658	0.621918	0.597808	0.326849	0.614794
Hba-a2	23.25	23.766	20.87	20.785	23.497	23.669	22.975	1.23993	0.760074	7.82145	7.17545	2.77371	1.07874	1.64538	7.49845	1.83261
Hmox1	26.996	26.557	29.626	29.356	27.723	27.495	26.7	0.914495	1.08551	0.179241	0.186557	1.46594	0.752629	1.23091	0.182899	1.14982
Hspa1a	40	33.694	40	34.285	40	40	40	0.0284475	1.97155	0.0344783	1.56564	0.0754712	0.0330844	0.0311784	0.800057	0.046578
Idh1	22.952	22.556	21.966	21.725	23.919	22.523	22.71	0.928936	1.07106	2.22945	2.27775	1.26057	1.45379	1.2039	2.2536	1.30608
Ift172	29.92	30.659	29.228	28.824	31.683	30.418	30.201	1.31148	0.688525	2.56787	2.93902	1.02557	1.07934	1.18426	2.75344	1.09639
Krt1	40	35.423	34.887	33.68	40	40	35.143	0.0912534	1.90875	3.82653	7.64074	0.242095	0.106128	2.89812	5.73363	1.08211
LOC367198	40	35.288	33.356	37.606	40	37.228	36.414	0.0834899	1.91651	10.1203	0.459779	0.221499	0.66291	1.09914	5.29004	0.661184
Lpo	32.139	34.83	35.269	32.885	34.873	40	34.824	1.76056	0.239437	0.242958	1.10035	0.702465	0.00880282	0.299296	0.671655	0.336854
Mb	34.822	40	40	40	40	40	40	1.95312	0.046875	0.0644531	0.0566406	0.142578	0.0625	0.0585937	0.0605469	0.0878906
Mpo	40	34.709	34.896	34.711	34.668	40	40	0.0566669	1.94333	2.36097	2.32124	6.05531	0.0659036	0.0621069	2.34111	2.06111
Ncf1	28.042	28.219	29.355	29.227	28.53	28.767	28.126	1.12676	0.873239	0.548732	0.519437	2.1307	0.792113	1.16507	0.534085	1.36263
Ncf2	31.295	30.669	32.921	32.797	31.343	31.542	31.072	0.85034	1.14966	0.334184	0.314626	2.18282	0.832483	1.08844	0.324405	1.36791
Ngb	34.855	38.181	34.982	33.782	35.439	34.935	34.327	1.83993	0.160074	2.04048	4.0552	3.25483	2.02208	2.90708	3.04784	2.728
Nos2	29.337	31.86	35.469	40	34.714	33.601	32.949	1.73611	0.263889	0.0295139	0.00173611	0.111111	0.105903	0.15625	0.015625	0.124421
Nox4	26.085	25.965	23.711	23.507	27.187	25.491	25.34	1.02459	0.97541	6.4334	6.40881	1.26639	1.79713	1.88217	6.42111	1.64857
Noxa1	35.354	40	32.575	34.673	33.88	33.609	34.453	1.93237	0.0676329	16.0754	3.24831	14.2493	7.53043	3.95749	9.66184	8.57907
Noxo1	33.228	33.771	40	35.888	35.542	33.605	36.704	1.24922	0.750781	0.0137414	0.20737	0.665834	1.11805	0.122423	0.110556	0.635436
Nqo1	28.578	27.203	28.228	27.88	29.191	28.613	27.898	0.611247	1.38875	0.943765	1.03912	1.06051	0.693765	1.07396	0.991443	0.942747
Nudt1	27.967	27.98	28.318	28.363	29.013	28.059	28.178	1.07066	0.929336	1.01713	0.853319	1.3758	1.16809	1.01392	0.935225	1.18594
Park7	24.451	24.383	23.525	23.344	24.994	24.472	24.123	1.04275	0.957247	2.40042	2.35454	1.89885	1.19499	1.43483	2.37748	1.50956
Pmp	26.965	26.508	27.47	27.097	27.561	27.578	26.653	0.908265	1.09173	0.775658	0.868302	1.59401	0.690282	1.23615	0.82198	1.17348
Prdx1	20.66	20.287	20.002	19.94	21.594	20.233	20.45	0.936768	1.06323	1.7911	1.6178	1.30117	1.46417	1.18782	1.70445	1.31772
Prdx2	23.976	23.911	23.652	23.634	24.595	23.883	23.869	1.04384	0.956159	1.58351	1.38622	1.80376	1.29436	1.23278	1.48486	1.44363
Prdx3	23.983	23.636	22.9	22.784	24.758	23.723	23.802	0.946074	1.05393	2.42952	2.27531	1.46736	1.31693	1.17502	2.35241	1.31977
Prdx4	25.349	25.41	26.149	26.056	25.986	25.474	25.48	1.08696	0.913043	0.756522	0.697826	1.85543	1.1587	1.08804	0.727174	1.36739
Prdx5	26.532	26.416	25.117	24.956	27.545	26.76	26.439	1.02617	0.973833	3.31657	3.20677	1.34941	1.01898	1.19959	3.26167	1.18933
Prdx6	24.428	24.19	24.083	23.893	25.362	24.448	24.099	0.983768	1.01623	1.51402	1.49336	1.36645	1.12838	1.35465	1.50369	1.28316
Psmb5	23.306	23.339	22.789	22.645	23.937	23.183	22.965	1.07759	0.922414	1.86961	1.78556	1.84591	1.36422	1.49569	1.82759	1.56861
Ptgs1	28.143	28.296	27.961	27.817	28.306	28.853	27.964	1.11857	0.881432	1.53803	1.4698	2.65213	0.795302	1.38814	1.50392	1.61186
Ptgs2	30.65	31.018	29.865	29.393	31.288	31.536	30.619	1.19119	0.808815	2.48719	2.98392	2.03097	0.749256	1.33413	2.73556	1.37145
Rag2	40	40	40	40	40	35.181	40	1.0661	0.933902	1.29211	1.11727	2.82836	34.9808	1.16844	1.20469	12.9925
RGDC	40	40	40	40	40	33.812	40	1.0661	0.933902	1.29211	1.11727	2.82836	90.3731	1.16844	1.20469	31.4566
Scd1	31.529	30.909	33.69	32.547	34.264	32.878	30.861	0.852152	1.14785	0.230933	0.440562	0.340009	0.388581	1.48445	0.335748	0.737679
Sels	25.871	25.586	25.294	25.147	26.549	25.485	25.591	0.967586	1.03241	1.7494	1.67489	1.60426	1.46976	1.28689	1.71214	1.45364
Sepp1	19.167	19.182	16.702	16.566	20.024	18.963	18.559	1.07124	0.928763	7.16872	6.80878	1.56829	1.43439	1.78897	6.98875	1.59721
Serpinb1b	29.033	28.783	29.255	29.217	29.863	28.996	28.657	0.979432	1.02057	1.01763	0.904016	1.46229	1.16846	1.39373	0.960823	1.3415
Slc38a1	28.979	28.785	28.448	28.279	29.197	29.241	28.636	0.999001	1.001	1.74925	1.7013	2.27972	0.969031	1.38961	1.72527	1.54612
Slc38a5	32.644	34.072	33.046	33.029	34.966	33.605	33.543	1.5083	0.491704	1.38462	1.20965	0.800905	0.900452	0.886878	1.29713	0.862745
Sod1	22.149	22.33	21.059	20.968	22.843	21.727	21.919	1.12803	0.871968	2.90919	2.67795	1.84884	1.75635	1.44952	2.79357	1.6849
Sod2	22.911	22.782	22.095	21.87	23.855	22.762	22.735	1.02145	0.97855	2.17875	2.20327	1.40858	1.31665	1.26456	2.19101	1.32993
Sod3	23.417	23.542	23.27	23.052	24.317	23.228	23.107	1.10926	0.890738	1.48863	1.49639	1.57737	1.47088	1.50749	1.49251	1.51858
Sqstm1	27.366	26.527	27.358	26.955	27.898	27.827	27.082	0.77912	1.22088	0.949747	1.08609	1.42968	0.658356	1.04012	1.01792	1.04272
Srxn1	27.476	26.43	29.272	29.075	28.019	27.368	26.906	0.711997	1.288	0.248487	0.246351	1.29726	0.892132	1.15842	0.247419	1.11594
Tpo	40	40	40	40	40	40	40	1.0661	0.933902	1.29211	1.11727	2.82836	1.23987	1.16844	1.20469	1.74556
Txn1	22.314	21.98	21.94	21.944	22.839	21.845	22.141	0.95057	1.04943	1.49335	1.28707	1.75285	1.52947	1.1749	1.39021	1.48574
Txnip	24.62	24.661	24.365	24.121	25.018	25.04	25.059	1.07991	0.920086	1.56156	1.60043	2.17603	0.938445	0.87365	1.58099	1.32937
Txnrd1	28.885	27.968	28.224	28.172	29.801	29.003	28.81	0.753864	1.24614	1.4444	1.29438	1.05993	0.807388	0.869959	1.36939	0.912426
Txnrd2	28.903	28.159	27.673	27.467	29.15	28.519	28.047	0.810701	1.1893	2.30482	2.29915	1.81354	1.22983	1.60924	2.30199	1.55087
Ucp2	25.143	25.49	26.755	26.682	26.078	26.093	25.486	1.18483	0.815166	0.469194	0.42654	1.64336	0.71327	1.0237	0.447867	1.12678
Ucp3	40	34.597	40	40	33.799	40	40	0.0525348	1.94747	0.0636722	0.0550565	10.2523	0.061098	0.0575781	0.0593643	3.45698
Vim	22.902	22.929	25.957	25.684	24.432	23.985	23.509	1.07527	0.924731	0.156989	0.163441	0.988172	0.590323	0.774194	0.160215	0.784229
